# Supplementary material for: Effect of Chromosome Tethering on Nuclear Organization in Yeast
Source: PLoS One. 2014 Jul 14;9(7):e102474. doi: 10.1371/journal.pone.0102474 (PMC4096926; doi:10.1371/journal.pone.0102474)
Supplement: File S1 — Supplementary data. Experimental three-dimensional distances between HML proximal insert and SPB. (XLSX) [file pone.0102474.s004.xlsx]

## Sheet: 3D raw data
Experimental SPB-HML Distances (nanometer)
Wild Type	yku80/esc1	LacO Tethered
695.44	1016.51	200.99
565.91	1120.42	218.28
609.21	926.26	249.7
463.18	627.53	254.57
704.87	1039.61	257.85
751.06	1320.26	305.99
1037.65	865.97	306.94
511.24	1367.57	342.37
477.02	1225.08	368.8
642.97	570.54	380.85
922.85	615.3	384.71
1055.9	1301.39	400.83
1552.31	991.04	407.24
937.12	1058.75	412.23
474.64	528.94	415.36
718.79	1369.08	417
911.17	835.96	420.39
1030.43	1182.95	429.38
1660.55	1433.98	434.84
796.07	1037.04	438.05
579.49	979.42	450.72
918.33	803.4	454.16
775.41	881.07	457.74
726.76	1285.47	461.81
838.1	838.15	476.3
894.8	983.52	485.16
636.62	479.01	489.29
906.02	924.58	493.2
806.08	1519.52	521.25
584.9	457.61	529.31
756.42	1056.6	529.52
843.86	1099.07	536.66
601.28	828.84	554.15
1054.31	887.53	555.31
807.06	1227.98	566.23
633.63	1361.98	566.39
1002.42	922.41	569.91
845.22	987.52	584.3
588.55	706.99	584.41
440.68	915.32	604.4
852.77	980.47	634.77
750.62	816.01	655.29
854.46	854.43	666.36
963.3	854.82	677.87
668.35	385.61	678.35
536.43	1095.48	685.9
632.73	969.96	690.3
828.44	970.9	720.72
1145.77	1345.2	725.26
580.6	1399.51	726.94
1159.32	948.26	735.39
459.85	885.06	767.32
428.02	513.14	782.17
680.41	1215.52	784.59
723.7	1037.93	786.51
832.19	1045.1	800.23
688.24	729.06	801.74
1419.21	1316.28	804.93
1385.42	883.63	809.55
1003.48	1192.84	812.87
780.07	228.89	813.65
874.33	1002.16	832.14
697.89	1032.37	837.82
744.6	1111.56	838.47
618.64	1167.85	850.66
1046.32	695.28	884.77
998.35	567.3	899.24
765.64	1298.43	923.12
833.5	838.14	938.27
701.11	1375.35	945.32
896.74	1476.39	950.26
711.57	1025.85	967.54
970.41	1078.33	970.12
1478.03	839.19	976.67
795.1	802.81	979.81
674.55	455.85	985.65
907.91	1146.3	989.21
796.44	1132.25	990.01
1189.19	965.91	992.78
607.36	380.22	994.14
545.16	709.99	1003.6
934.75	886.71	1023.68
1108.41	628.81	1030.68
840.14	1542.26	1039.06
724.71	969.37	1059.13
819.13	603.35	1066.85
715.17	790.75	1072.71
1239.08	833.83	1083.62
738.24	1076.72	1089.26
764.21	727.58	1090.99
776.66	835.72	1121.18
638.26	728.63	1173.92
988.64	884.21	1181.54
766.73	664.23	1206.46
800.61	714.75	1260.9
864.46	829.38	1278.84
622.06	1215.72	1309.45
991.47	839.04	1327.13
494.63	524.34	1329.47
877.63	1088.13	1353.58
853.61	816.16	1384.39
1023.1	472.76	1464.76
891.67	618.68	474.9
451.24	1041.59	843.14
1120.51	1211.9	1308.61
953.43	723.59	551.5
859.9	716.88	1119.85
903.78	606.41	728.37
1120.54	857.73	622.04
968.76	1106.46	1011.67
841.28	934.92	913.78
1222.48	1211.14	602.59
672.96	850.38	1022.65
868.12	815.04	598.62
691.9	578.65	1014.01
695.24	609.28	751.92
865.85	1038.36	659.3
639.14	1122.84	1255.69
854.66	564.68	837.31
1206.69	825.08	356.21
1135.87	943.9	1113.87
1073.75	756.77	630.11
742.7	872.22	638.16
1128.41	735.23	672.62
1173.78	830.14	376.59
1319.88	879.65	385.05
940.12	1165.12	1198.82
822.64	1238.08	1213.83
423.89	525.13	1128.24
459.25	660.23	401.18
975.02	695.23	496.67
539.85	453.6	742.68
1061.41	444.76	998.33
994.76	891.62	1441.77
570.1	799.07	341.85
1264.28	842.93	1191.64
1018.97	986.58	953.91
1453.5	319.29	579.21
901.49	738.54	517.2
700.53	928.38	857.6
821.17	661.73	515.07
818.58	697.3	498.5
415.06	1105.94	1145.4
1081	545.37	869.27
1154.16	959.98	722.5
1156.7	246.11	1004.48
585.95	845.36	322.41
792.97	631.18	310.06
852.6	688.95	642.3
735.6	1030.53	447.17
996.99	504.75	528.13
877	649.92	617.36
486.88	417.29	720.15
582.04	1046.29	614.88
678.61	797.57	784.38
390.33	511.17	723.22
961.53	917.17	843.85
966.59	872.8	882.58
1065.75	1024.72	605.72
1286.89	782.29	881.66
840	1046.75	1056.23
625.82	941.33	584.18
984.49	885.43	1215.05
940.55	853.3	378.88
830.73	840.31	383.58
424.51	1265.42	782.98
976	990.1	363.9
611.84	1051.91	611.37
872.37	1319.65	562.15
623.78	1381.88	943.43
620.82	1373.95	262.45
1045.95	467.77	479.73
865.83	976.53	534.09
529.09	621.67	534.8
709.44	820.2	438.56
997.85	1588.35	303.06
637.17	850.6	161.69
518.16	896.59	404.82
798.31	901.51	551.81
1428.62	507.68	600.61
1122.58	639.1	768.67
1238	759.61	647.8
513.1	866.12	1030.38
1009.28	647.4	519.91
414.61	664.15	188.88
678.77	522.85	1482.71
697.26	787.29	861
1082.69	704.79	497.6
832.16	970.15	987.2
657.13	552.46	372.02
1049.44	755.39	555.07
756.91	1057.12	741.71
828.06	961.26	659.2
616.32	745.2	982.87
1017.79	777.03	802.28
970.59	1165.94	616.56
708.3	577.73	956.84
342.52	446.45	1043.02
475.55	949.14	761.64
421.16	894.6	760.72
1512.49	1014.37	648.01
855.61	952.53	845.43
1038.02	343.44	937.35
989.99	1609.16	1302.36
702.86	1350.22	682.18
1643.05	660.28	1004.11
593.42	433.54	684.32
1263.19	450	909.39
890.96	1293.12	575.6
1126.93	641.67	680.38
980.9	1148.85	550.22
820.11	990.31	879.23
1275.55	869.21	806.69
980.13	943.14	698.21
1667.61	799.74	468.91
925.38	1004.99	1034.08
809.38	1030.98	518.58
961.67	583.71	832.65
629.55	879	1343.32
926.13	476.51	1225.21
618.92	787.08	649.55
492.69	400.72	640.53
1059.58	1197.88	1001.81
593.52	613.11	1016.61
843.83	702.46	932.07
592.76	735.88	883.3
865	1229.83	920.31
1347.35	947.08	1138.71
794.26	575.54	848
662.98	754.04	597.1
790.35	336.29	817.08
882.42	666.14	651.55
964.73	1609.58	1361.38
875.84	596.04	901.05
1420.5	693.36	645.33
914.28	1191.17	851.16
990.26	802.69	763.12
1230.56	1069.45	1030.25
938.27	836.96	800.88
709.28	471.87	522.12
1237.25	585.17	1412.41
1400.82	537.26	1095.78
1054.94	909.77	893.73
1038.21	1339.05	610.09
981.19	843.48	1203.79
884.93	517.19	929.78
936.91	627.4	827.94
465.62	598.38	647.26
448.69	1186.76	777.65
658.71	394.58	939.26
1317.49	639.48	722.06
692.45	1329.2	1278.72
794.85	1003.21	1264.76
1121.19	657.67	1930.79
1096.09	548.5	903.25
728.68	443.42	1068.16
1231.2	1402.29	1446.58
1284.84	362.51	1127.5
935.08	813	874.62
680.14	959.59	1043.59
1016.84	1306.33	1039.01
1492.51	647.41	784.65
544.16	1018.54	842.18
1262.82	996.49	880.1
873.8	1697.26	738.35
780.55	971.2	1315.96
895.65	1127.98	757.68
944.54	1202.98	824.97
707.71	935.61	388.46
897.09	540.72	615.37
832.88	983.59	1364.16
703.8	761.17	451.61
426.61	783.01	603.86
835.48	726.5	1079
1034.85	598.94	839.76
1091.98	1488.82	403.46
730.06	1135.87	851.35
1029.23	1104.89	341.83
1345.86	849.59	1031.08
698.96	1404.37	1020.03
479.3	691.54	828.81
768.51	630.04	717.4
615.27	1282	871.46
1167.01	952.79	535.97
783.26	682.34	475.67
832.71	1100.43	782.41
760.01	400.53	1535.82
813.3	649.86	438.06
1233.9	489.38	496.12
808.55	1190.1	499.68
679.11	653.11	479.69
838	1238.67	647.73
601.24	499.62	789.37
1516.2	447.76	1665.6
1362.27	1139.17	1059.42
701.48	892.07	598.36
871.66	660.58	1150.18
1032.04	573.27	668.27
720.83	1011.61	613.41
850.19	619.64	638.82
1001.07	864.38	816.75
600.03	1165	1306.71
713	409.82	1174.12
856.04	1242.92	1007.96
1106.86	658.31	741.9
1131.88	846.15	1603.14
1101.02	1192.88	1148.2
539.59	829	997.25
795.79	423.02	895.23
1439.14	370.24	626.15
803.46	953.58	1111.89
1347.48	888.39	463.24
926.01	1007.92	938.43
1318.01	784.08	966.55
934.3	716.16	1329.94
511.12	1146.52	1892.72
864.35	697.57	805.58
550.53	937.33	1151.46
1118.8	733.01	1030.84
825.8	866.67	771.49
1496.89	685.25	703.87
453.27	1145.39	848.75
946.92	1127.7	415.5
328.73	1265.37	779.95
679.79	333.67	1030.4
789.49	861.11	826.49
575.85	1340.54	1224.42
700.21	831.96	618.12
685.12	1092.12	868.66
1012.31	1004.92	1121.36
871.56	349.61	477.47
1082.6	1411.44	422.12
823.73	370.68	954.81
689.22	815.47	1088.4
836.39	677.04	659.1
910.96	855.45	1206.79
554.33	717.33	553.22
736.53	655.17	1153.86
708.44	487.58	700.4
795.46	1295.54	786.64
649	803.61	736.2
1156.42	1120.95	629.17
1240.37	687.96	858.33
1753.52	1180.17	592.75
820.42	433.89	808.3
814.3	798.73	422.27
910.87	862.83	1031.23
841.87	381.97	1413.9
903.2	1611.22	746.22
1634.18	978.38	381.98
928.36	412.18	906.64
832.97	611.11	1095.25
835.24	919.08	1279.31
1220.32	938.52	1269.15
457.03	552.65	534.51
683.41	1263.74	754.46
1142.15	582.16	750.13
1028.09	1082.7	966.39
802.23	1935.83	488.23
978.81	1235.46	1063.39
1538.73	1248.99	645.67
763.38	960.99	1085.85
961.17	920.07	970.34
1005.3	830.4	422.51
758	685.26	510.24
966.38	538.22	1092.37
748.23	1107.22	801.55
704.84	636.5	874.43
657.06	1882.58	869.02
929.01	1132.53	858.1
1109.04	1038.15	672.87
850.89	855.59	1102.42
921.69	706.52	584.65
1406.93	1034.02	426.09
800.26	710.4	730.62
1028.98	964.13	510.93
442.16	1035.72	1277.97
957.76	885.01	1329.58
1039.62	1091.6	1010.05
615.49	741.66	841.86
834.07	616.97	897.75
853.22	1096.09	607.03
801.83	1013.21	533.67
731.75	818.76	1289.52
892.54	806.79	1168.94
754.81	1288.24	796.47
1175.51	542.38	668.05
675.6	401.78	1041.47
1019.76	227.29	982.86
1193.66	1020.34	670.77
656.1	892.22	913.66
1034.74	615.3	788.59
939.16	709.58	681
519.59	1640.05	840.76
1105.22	712.56	894.2
1009.95	935.54	692.83
1009.5	431.81	611.58
1551.52	969.6	710.81
1012.31	880.47	790.48
924.38	611.71	394.88
684.52	1134.1	1074.38
743.07	863.97	668.79
569.98	738.5	864.74
1136.56	936.77	540.51
1154.81	729.12	1241.5
801.86	1153.88	1787.8
840.94	1054.56	682.71
900	1159.74	1120.34
1057.78	562.86	636.1
981.53	667.63	1362.35
587.14	1036.49	955.17
1207.21	901.94	911.61
331.31	868.77	583.84
862.35	1036.69	982.38
719.62	718.86	1395.47
651.58	1075	687.05
798.35	890.71	408.16
954.77	933.74	625.58
429.98	791.79	560.3
806.7	734.29	995.39
690.33	1299.71	941.37
1545.33	829.86	674.91
1079.47	446.65	897.83
612.47	797.17	636.54
660.21	1194.26	805.49
1104.78	671.77	705.46
965.82	850.21	717.33
1133.13	478.93	718.55
1082.65	633.17	737.43
971.46	460.94	527.67
680.08	1322.52	762.87
1071.47	817.93	875.13
1169.76	715.44	1405.68
286.03	525.94	1098.12
579.43	706.61	580.14
714.8	575.78	710.58
1508.04	668.1	1189.81
1211.04	928.44	481.47
615.52	1233.99	657.19
1362.49	1217.77	420.75
1025.61	468.25	643.26
684.86	1296.27	858.34
1278.39	1063.83	999.3
791.17	1245.83	1391.35
1052.48	1043.27	533.03
680.38	548.74	765.32
807.81	747.86	1157.99
912	996.14	1066.42
867.16	704.82	759.59
1259.75	740.73	728.17
1232.59	1063.09	885.56
941.86	1358.87	769.34
1198.81	674.28	601.11
788.14	982.98	1024.05
586.65	760.75	564.33
1466.89	996.08	908.41
1060.63	435.06	1197.14
1030.53	1125.92	668.97
569.63	696.33	800.72
919.38	822.01	492.65
895.46	1027.42	1298.07
595.54	1019.3	485.53
587.14	1335.93	770.62
1423.67	1000.94	1604.38
1127.93	675.84	832.99
656.13	1407.93	819.33
889.43	864.23	770.86
812.71	1001.75	770.31
857.57	607.82	856.74
1514.9	638.38	1830.1
541.12	312.97	1381.1
1022.51	1160.81	965
686.37	1255.71	1009.53
1229.36	314.82	534.29
795.08	559.21	564.89
504.8	924.89	439.72
787.16	1047.39	609.26
606.59	763.24	1185.92
1210.06	788.28	1205.06
710.51	917.36	719.09
1115.12	773.82	151.99
1187.24	1348.31	207.89
1660.01	1128.11	281.19
1357.36	474.99	301.21
814.56	953.82	316.2
1462.28	1157.64	347.09
600.49	1122.99	348.12
851.27	1437.31	389.77
575.61	910.1	396.18
1101.94	701.79	427.11
1306.05	752.42	440.34
907.92	585.04	465.56
813.37	1073.36	481.7
605.39	1411.32	485.15
1092.28	695.93	495.4
848.47	531.47	510.93
1647.7	866.82	513.72
778.57	760.57	518.77
924.9	742.96	529.9
682.17	883.67	531.7
510.76	794.94	534.92
427.68	671.94	558.19
817.6	781.66	562.29
594.22	1011.89	572.74
830.3	1158.87	578.45
1114.93	1266.75	578.81
713.25	928.2	580.9
800.78	921.5	604.79
746.4	705.99	605.87
749.34	906.69	610.93
900.42	930.61	613.21
983.84	446.86	621.85
873.79	778.26	637.81
1371.26	861.49	639.03
1667.76	925.59	641.69
1115.24	711.45	642.29
484.55	791.39	644.59
870.77	715.99	648.96
888.47	819.23	649.97
766.93	1152.52	650.36
1160.11	365.55	681.52
812.08	765.52	691.01
710.17	581.16	700.62
1098.96	1056.4	701.04
960.02	528.16	717.98
774.65	447.25	721.47
972.44	1063.95	722.19
636.45	517.94	725.15
914.83	585.46	725.57
963.9	898.4	756.31
854.73	951.77	759
1046.91	546.34	766.83
881.8	1211.83	772.64
701.47	639.29	775.41
828.2	1029.23	781.2
738.88	866.41	788.71
991.04	568.47	789.81
924.5	897.75	795.7
1209.1	953.68	800.85
686.87	880.55	813.51
582.1	1206.98	814.56
788.97	738.21	835.49
611.48	887.25	835.86
1003.49	744.26	842.58
942.12	1041.42	860.87
995.85	800.41	862.27
914.17	568.73	864.76
907.32	942.44	870.57
821.26	1010.43	878.63
613.37	973.92	887.28
1383.39	800.13	888.19
911.29	1327.18	891.03
673.43	1175.31	900.36
329.31	1311.25	902.97
1332.12	741.45	908.54
1092.22	742.63	914.02
957.73	1018.5	921.91
1253.92	612	924.52
726.82	684.34	927.52
528.36	698.85	951.05
649.06	835.31	975.45
796.32	1187.5	984.75
803.38	701.64	1004.84
334.92	849.67	1036.56
911.94	1224.73	1043.04
748.2	927.48	1071.05
876.81	980.95	1073.71
791.38	324.26	1083.34
682.57	578.15	1103.38
856.46	714.6	1125.05
386.93	863.8	1130.82
1062.69	1068	1134.25
968.55	822.49	1196.02
834.44	570.36	1217.19
385.56	1120.09	1236.35
887.45	751.88	1246.16
520.3	1042.5	1250.05
521.55	653.3	1281.18
732.75	951.67	1295.37
850.31	977.88	1320.43
916.02	416.49	1356.17
769.95	931.62	1371.15
554.59	689.44	1411.72
928.78	959.14	1438.04
983.34	423.07	1458.25
1010.87	610.37	1842.42
1115.94	1186.66	786.56
778.47	1260.5	794.58
523.66	768.53	409.58
1027.28	1170.78	764.27
562.4	870.75	708.48
797.23	1383.17	940.24
1164.31	1026.09	893.86
846.95	1229.18	745.97
1197.81	1039.72	1067.49
603.14	809.62	703.62
854.31	1005.29	1017.88
826.88	1323.62	923.61
907.09	1202.81	1214.54
976.17	1185.88	1224.39
657.74	652.81	438.81
885.94	801.27	975.36
735.79	1025.27	1077.11
552.49	1076.83	916.55
723.4	1134.79	974.58
953.58	802.84	1530.96
773.05	1206.35	1005.77
1209.36	1272.1	979.62
819.86	1021.31	621.54
645.87	744.32	889.03
969.53	747.87	777.96
1059.48	1010.43	1307.42
596.92	845.59	822.12
655.82	832.82	603.83
911.22	838.93	755.35
508.41	1017.93	459.79
694.92	1053.63	895.67
1110.17	872.88	1295.97
833.62	1265.71	467.1
1082.04	980.88	390.92
876.16	977.77	885.5
772.8	1248.15	936.14
1129.32	920.93	1052.19
569.71	1219.79	1273.27
1038.48	669.68	1014.69
514.09	863.35	1725.12
1123.92	810.19	644.27
1050.3	1223.84	908.57
697.81	728.03	668.26
819.17	802.18	767.88
676.81	937.81	312.31
996.32	874.19	528.43
860.34	650.85	380.47
793.78	994.62	296.32
503.8	1023.6	943.6
962.24	1164.27	1237.88
472.97	597.47	443.89
1028.85	714.21	491.49
677.83	792.8	698.18
1221.35	913.5	424.92
648.27	564.64	900.7
749.93	657.2	1053.28
736.29	544.58	908.35
970.59	750.91	1677.88
724.38	915.08	817.91
693.81	1367.52	724.17
1284.78	878.03	1073.55
957.11	1106.68	908.01
878.72	748.39	1028.31
608.99	740.15	863.96
672.93	831.95	1123.8
949.31	1303.22	520.57
1057.76	722.42	675.53
376.53	1800.43	551.93
590.39	1489.25	698.67
584.25	996.3	1331.24
746.41	830.14	430.42
688.51	623.21
888.02	975.68
510.94	1103.29
536.52	756.75
620.62	868.49
816.16	801.24
735.72	854.83
697.38	1295.58
1086.39	1200.29
845.6	1287.14
350.5	366.26
929.56	861.68
598.11	764.87
925.78	865.76
438.65	880.41
509.08	922.05
758.61	1692.59
1563.57	568.22
515.59	628.39
678.55	876.37
849.27	928.64
863.47	1135.15
1063.6	914.29
616.97	1082.84
728.66	927.39
850.95	1647.02
1107.81	1524.84
1195.81	638.71
1065.85	561.93
1640.3	1242.45
722.01	865.09
666.65	1389.81
957.16	868.34
823.45	1181.03
1440.65	1148.33
1160.77	999.54
785.03	1486.71
985.76	1141.68
1746.56	1454.03
814.28	1050.65
820.41	1131.05
1173.63	1138.22
923.52	1231.4
789.43	1254.06
795.02	1268.12
680.57	653.7
1410.91	1060.96
1419.98	1685.57
1192.68	971.53
587.35	999.41
767.17	838.23
810.2	442.78
1068.83	931.22
1003.91	803.79
1040.07	1150.84
801.59	644.29
849.84	915.51
1070.57	981.23
713.45	542.49
903.54	831.26
1130.39	1718.78
791.66	895.09
1345.13	324.69
1028.89	1198.83
964.16	1554.99
533.04	504.46
1499.97	779.94
860.37	1136.78
972.81	1109.99
407.36	1055.58
506.86	707.34
289.37	1492.61
544.18	1012.57
700.85	1088.58
781.87	1042.98
802.83	1600.27
590.8	1375
660.42	1266.45
617.31	652.63
1115.4	731.36
806.23	1109.77
762.69	639.8
854.33	778.77
442.78	553.2
1347.73	1074.8
1170.44	1119.61
698.84	1027.85
1453.92	708.33
756.56	940.18
890.94	895.12
588.9	809.43
535.88	703.3
496.93	690.24
482.12	635.01
427.17	1244.51
872.44	929.13
742.29	1041.49
1010.57	1317.72
664.38	962.95
741.62	1084.67
812.98	1196
854.37	790.48
1209.84	1052.6
1601.18	886.91
746.94	1416.09
589.43	1032.4
1238.71	1086.48
808.31	1239.82
912.95	1239.75
1305.23	814.35
1072.07	808.21
855.57	991.07
1155.42	875.14
1168.49	772.53
813.55	1217.38
1875.95	1205.19
556.69	1031.62
441.27	703.77
811.27	1067.05
452.24	531.89
818.07	975.27
507.83	1225.66
735.87	541.76
630.09	794.1
971.89	729.54
1261.46	938.39
957.56	598.42
858.17	849.8
1118.79	1164.12
1067.72	600.8
1318.94	484.1
750.58	843.11
570.38	940.48
1061.71	693.38
1204.57	854.06
1344.45	486.47
1156.87	1068.95
583.08	1056.93
435.11	734.23
702.47	459.81
1241.8	790.62
741.66	1094.48
1209.01	1032.39
951.33	738.44
530.83	772.98
1018.57	905.23
880.52	497.89
1074.45	863.69
933.37	1049.42
1035.56	1471.54
678.69	797.8
653.67	1354.57
409.03	844.11
947.22	907.39
328.11	452.83
1215.9	1121.36
1158.43	536.38
1182.61	564.86
666.51	911.17
1109.2	888.04
1300.03	730.23
884.25	1106.47
732.85	893.13
745.36	1014.39
710.72	792.98
867.18	1703.54
894.31	1932.57
841.44	1203.01
605.72	794.34
794.95	820.31
1011.51	1231.86
662.12	732.37
936.44	1029.12
902.69	1084.89
1217.1	742.27
964.85	1055.6
790.15	1372.05
562.35	786.96
597.6	1109.64
915.76	925.42
882.5	664.5
851.77	562.34
552.77	1055.61
837.66	659.47
707.37	1441.87
1076.19	842.01
1140.93	1406.26
881.19	798.51
678.04	1123.34
830.72	576.35
723.05	849.04
660.09	910.01
694.66	933.9
745.99	1114.84
652.11	721.1
1338.07	1136.86
612.12	721.89
902.65	1508.1
1229.27	812.24
960.21	900.07
772.92	774.98
692.97	1257.29
679.44	645.49
849.11	720.67
742.95	991.91
1069.71	732.41
600.17	676.75
839.14	902.18
721.72	1309.96
1090	751.92
450.43	907.33
784.78	455.04
470.87	1052.35
986.43	511
917.58	1220.56
1083.41	1318.09
647.05	721.28
645.7	1005.12
1070.32	625.29
758.73	1158.06
238.51	716.36
585.72	566.02
629.08	644.98
1050.22	884.29
690.09	1191.41
450.09	1000.9
835.34	816.69
407.61	1358.25
919.69	1114.8
1041.36	755.31
1199.25	1050.36
1457.48	871.97
893.02	1057.99
985.37	1069.06
983.9	1268.92
1658.39	930.31
257.71	880.59
1061.64	1002.98
557.61	1053.71
591.77	792.24
858.81	751.27
1370.44	1054.13
1236.37	1047.97
673.06	486.19
1295.31	1054.33
1016.71	889.83
864.2	1150.09
1253.68	1225.48
1306.42	981.17
1064.91	1118.45
1152.88	1440.47
652.39	848.97
1087.14	1022.32
999.18	894.42
664.42	965.07
518.92	1121.02
849.23	977.51
1140.92	888.26
761.83	1407.32
774.07	792.34
653.37	708
1132.85	1149.91
1094.19	452.65
383.16	791.03
803.8	1072.56
977.47	1176.21
813.91	657.93
923.2	1228.59
880.77	1151.51
890.86	1007.33
989.84	818.18
531.87	700.93
495.75	875.52
782.85	1167.36
558.94	916.73
1016.91	975.36
655.12	598.75
632.63	849.36
766.53	623.31
833.9	1712.98
865.22	764.06
1005.52	607.87
1061.29	844.56
885.92	444.9
653.23	426.7
705.83	734.94
545.29	639.63
1421.09	1015.68
402.39	606.76
374.29	797.71
671.37	1209.77
588.14	606.55
525.15	899.29
837.67	876.79
1065.73	372.06
1032.74	977.66
391.8	753.86
525.5	643.53
588.35	1049.35
450.6	306.44
1227.3	1117.08
819.44	1181.16
1037.91	877.87
756.25	925.01
900.32	1240.55
1035.28	818.04
651.65	768.58
970.09	978.9
997.54	1221.89
534.24	383.81
537.08	819.77
1321.17	633.31
939.86	909.11
459.28	1378.76
841.68	469.6
791.61	1126.86
1101.6	782.33
825.61	1005.94
876.66	693.25
415.16	1033.62
850.06	828
757.09	871.79
1263.73	719.41
979.1	682.73
647.34	758.23
825.63	663.62
777.71	389.74
471.42	818.8
769.27	1021.32
822.24	811.23
845.63	852.59
646.8	614.39
1029.72	772.15
1024.43	855.96
707.42	1206.06
1220.21	1064.04
551.3	1164.13
657.78	1128.71
611.47	852.37
876.08	908.4
1014.46	867.68
423.98	919.03
803.57	796.02
668.02	847.33
834.52	1091.99
430.01	448.45
694.92	1187.75
751.69	1075.96
1193.42	864.56
1045.48	863.44
928.62	1015.98
811.23	853.39
939.11	885.71
425.84	635.71
832.91	1054.08
820.01	447.32
723.32	516.37
875.57	864.91
589.09	782.93
584.84	745.95
522.78	1233.79
848.46	908.56
1113.57	1043.28
966.81	608.84
1039.06	1003.43
531.95	495.32
1937.48	987.2
1092.12	461.71
581.89	1083.82
1080.61	719.28
993.02	799.08
810.34	1001.28
902.9	790.88
889.82	448.2
652.86	846.14
772.03	1377.83
620.26	1553.3
1094.81	1215.35
921.56	1257.88
792.73	880.9
522.17	743.03
697.09	710.79
657.63	1278.39
819.32	755.99
759.62	788.21
1159.16	817.98
1092.3	769.09
565.86	648.72
1000.84	614.41
1207.1	793.19
1149.88	711.38
1030.85	870.15
870.83
822.52
867.85
819.51
913.06
663.11
809.41
880.16
614.39
771.89
857.56
896.9
719.43
1013.24
645.57
914.34
892.5
616.58
990.44
982.34
1266.93
739.51
482.29
667.68
1153.79
505.13
654.97
912.5
1148.48
632.47
959.15
1364.73
1043.47
667.27
626.45
1397.41
797.28
1022.58
971.61
882.81
707.31
912.22
1436.94
833.94
999.94
852.7
777.62
680.99
1054.07
971.99
821.15
1306.84
1057.23
506.09
1237.16
1107.44
813.03
1125.51
767.28
1432.73
700.93
738.38
990.93
956.49
666.8
613.28
844.97
1192.86
979.15
761
1131.67
515.44
870.48
663.7
793.94
775.45
453.24
1224.65
1390.46
925.35
1228.41
716.66
917.85
831.51
1073.65
1412.97
1120.95
1210.18
970.47
1052.73
1304.29
1038.06
927.27
1077.43
1067.13
669.24
1371.13
1056.45
1115.15
918.67
833
930.64
520.96
1324.16
1418.9
1512.32
843.45
938.22
1663.71
851.25
1222.19
877.91
980.46
781.56
1097.31
982.91
1008.47
1222.7
1264.45
1411.72
967.77
1378.19
656.86
1027.94
773.06
938.39
642.04
701.55
701.4
888.56
705.5
838.9
1302.08
696.17
961.55
930.38
895.25
1393.62
901.34
822.9
707.8
1228.28
742.2
968.46
904.12
628.91
873.38
729.13
1051.05
686.22
740.04
638.69
696.19
1031.09
629.12
884.47
483.7
941.6
594.55
1321.59
887.74
859.5
872.93
572.52
914.39
374.52
964.99
1047.72
716.98
1006.72
956.34
901
1270.14
946.19
661.12
869.86
755.57
446.24
645.65
1215.16
1379.35
635.33
487.84
850.55
858.54
1285.17
1148.58
720.02
581.27
984.71
927.72
576.22
258.58
1071.16
1200.48
1385.95
537.02
932.95
574.2
815.47
1154.23
933.6
332.47
1116.35
1058.85
1373.13
701.08
858.67
889.44
1405.47
945.43
929.95
1245.97
753.63
535.46
1582.58
843.46
